# Supplementary material for: Short-chain fatty acids and insulin sensitivity: a systematic review and meta-analysis
Source: Nutr Rev. 2023 Jun 8;82(2):193–209. doi: 10.1093/nutrit/nuad042 (PMC10777678; doi:10.1093/nutrit/nuad042)
Supplement: nuad042_Supplementary_Data [file nuad042_supplementary_data.zip]

Archive with 3 entries (2 files):
- nuad042_Supplementary_Data/
- nuad042_Supplementary_Data/Pham et al_MAy22_PRISMA checklist.docx
- nuad042_Supplementary_Data/Pham-Joglekar_etal_SupplInfo_clean.docx
